# Supplementary material for: Novel Salmonella Phage, vB_Sen_STGO-35-1, Characterization and Evaluation in Chicken Meat
Source: Microorganisms. 2022 Mar 12;10(3):606. doi: 10.3390/microorganisms10030606 (PMC8954984; doi:10.3390/microorganisms10030606)
Supplement: Supplementary file 1 [file microorganisms-10-00606-s001.zip]

Archive with 11 entries (9 files):
- Figure S/
- Figure S/Figure S1.pdf
- Figure S/Figure S2.pdf
- Figure S/Figure S3.pdf
- Figure S/Figure S4.pdf
- Figure S/Figure S5.pdf
- Table S/
- Table S/Table S1.pdf
- Table S/Table S2.pdf
- Table S/Table S3.pdf
- Table S/Table S4.pdf
